# Supplementary material for: Complement Factor D Is a Novel Biomarker and Putative Therapeutic Target in Cutaneous Squamous Cell Carcinoma
Source: Cancers (Basel). 2022 Jan 8;14(2):305. doi: 10.3390/cancers14020305 (PMC8773783; doi:10.3390/cancers14020305)
Supplement: Supplementary file 1 [file cancers-14-00305-s001.zip]

Archive with 1 entries (1 files):
- cancers-1516781-supplementary.pdf
